# Supplementary material for: Oxygen-Based Adjunct Therapies in Periodontitis: A Systematic Review and Meta-Analysis Within the Framework of Hypoxia and Inflammation
Source: Biomedicines. 2025 Dec 19;14(1):9. doi: 10.3390/biomedicines14010009 (PMC12837386; doi:10.3390/biomedicines14010009)
Supplement: Supplementary file 1 [file biomedicines-14-00009-s001.zip]

Archive with 1 entries (1 files):
- biomedicines-3987957-supplementary.pdf
